# Supplementary material for: The dual mechanism of social networks on the relationship between internationalization and firm performance: Empirical evidence from china
Source: PLoS One. 2022 Feb 11;17(2):e0263674. doi: 10.1371/journal.pone.0263674 (PMC8836315; doi:10.1371/journal.pone.0263674)
Supplement: S1 Data — (ZIP) [file pone.0263674.s001.zip]

Archive with 3 entries (2 files):
- data/
- data/PONE-D-21-26838-2013-2017.dta
- data/PONE-D-21-26838datatest.dta
